# Supplementary material for: Reliability and validity of a low-cost, wireless sensor and smartphone app for measuring force during isometric and dynamic resistance exercises
Source: PLoS One. 2024 Mar 21;19(3):e0298859. doi: 10.1371/journal.pone.0298859 (PMC10956869; doi:10.1371/journal.pone.0298859)
Supplement: S1 Data — (XLSX) [file pone.0298859.s001.xlsx]

## Sheet: Registros de fuerza
Subject	Condition	Try	SUIFF FMEAN	SUIFF FPEAK	MLAB FMEAN	MLAB FPEAK
1	120BPM	1	98.9	272.4	96.72	233.89
1	120BPM	2	92	252.3	91.52	191.57
1	120BPM	3	87.5	230	86.29	186.38
1	60BPM	2	87.4	209.7	84.54	202.87
1	60BPM	3	89.7	236.1	87.62	216.26
1	60BPM	1	98.5	241.1	97.18	245.19
1	90BPM	2	93.6	239.2	84.84	187.93
1	90BPM	3	92.2	236.8	91.08	212.58
1	90BPM	1	85.5	237.3	84.25	203.56
1	Isométrico	2	811.4	992.3	804.12	1045.78
1	Isométrico	3	781	938.9	762.65	953.39
1	Isométrico	1	864.7	965.4	864.63	1005.57
2	120BPM	1	156.7	342.9	158.33	326.2
2	120BPM	2	148.7	363.1	104.82	299.53
2	120BPM	3	161.8	332.3	165.59	309.18
2	60BPM	2	131.9	332.9	138.55	342.85
2	60BPM	3	137	334.1	149.83	360.33
2	60BPM	1	136.2	355.5	134.89	341.76
2	90BPM	2	148.3	336.9	140.26	343.7
2	90BPM	3	158.3	351	170.92	362.5
2	90BPM	1	144.7	360.9	157.71	371.61
2	Isométrico	2	410.9	547.3	426.53	580.55
2	Isométrico	3	490.2	592.8	491.19	613.29
2	Isométrico	1	599.7	739.9	591.76	772.37
3	120BPM	1	105.6	286.1	99.58	332.16
3	120BPM	2	103.2	271.3	101.21	327.09
3	120BPM	3	103.7	288.5	97.46	427.53
3	60BPM	2	102.6	257.3	90.04	250.78
3	60BPM	3	99.2	252.9	81.49	235.01
3	60BPM	1	88.8	224.4	79.85	221.81
3	90BPM	2	108.1	293.7	103.24	287.66
3	90BPM	3	104.6	278.4	101.12	321.69
3	90BPM	1	110.8	301.4	102.04	267.13
3	Isométrico	2	1008	1069.8	1004	1090.9
3	Isométrico	3	868.4	944.4	874.33	974.23
3	Isométrico	1	951.1	999.9	955.93	1030.81
4	120BPM	1	115.5	320.9	110.78	313.81
4	120BPM	2	107.6	313.3	95.14	283.86
4	120BPM	3	117.6	337.1	110.75	322.11
4	60BPM	2	100.6	230	90.91	216.89
4	60BPM	3	108.1	243.1	99.11	236.37
4	60BPM	1	107.9	230.4	87.46	217.45
4	90BPM	2	108.5	293.3	102.65	290.85
4	90BPM	3	114.7	320	105.77	312.04
4	90BPM	1	111	295.8	101.29	283.77
4	Isométrico	2	737.4	957.5	731.65	994.42
4	Isométrico	3	727.8	858.7	747.79	897.86
4	Isométrico	1	668.5	847.5	678.54	907.19
5	120BPM	1	182.1	442.3	181.99	449.51
5	120BPM	2	165.3	408.3	164.72	392.92
5	120BPM	3	176.1	418.7	185.49	428.93
5	60BPM	1	169.4	389.7	172.07	455.44
5	60BPM	2	176.3	421.4	189.09	440.64
5	60BPM	3	176.7	433.2	179.99	445.32
5	90BPM	2	165.3	403.6	180.51	450.65
5	90BPM	3	166.4	419.5	173.59	468.26
5	90BPM	1	180.2	435.7	171.17	426.63
5	Isométrico	2	991.7	1077.9	999.63	1111.44
5	Isométrico	3	944.1	1015.4	945.63	1030.4
5	Isométrico	1	1049.8	1214.2	1043.4	1239.91
6	120BPM	1	177.8	406.5	171.54	440.11
6	120BPM	2	153.9	351.9	151.33	344.15
6	120BPM	3	173.6	375.5	174.2	410.88
6	60BPM	1	127	273.8	120.65	282.39
6	60BPM	2	159.4	380.8	162.48	412.65
6	60BPM	3	163.7	377.8	164.48	371.7
6	90BPM	2	163.4	412.2	163.47	394.17
6	90BPM	3	145	355.7	146.34	344.01
6	90BPM	1	161.8	424.3	160.93	417.88
6	Isométrico	2	929.1	997.2	923.52	1004.64
6	Isométrico	3	575.2	653.6	577.1	670.49
6	Isométrico	1	800.8	935.9	785.58	940.67
7	120BPM	1	97	239.4	103.68	214.46
7	120BPM	2	97	228.7	104.4	209.56
7	120BPM	3	95.1	228	100.69	206.93
7	60BPM	1	108.1	297.1	103.17	309.75
7	60BPM	2	102.1	263.6	97.42	263.58
7	60BPM	3	96.9	271.3	94.07	246.17
7	90BPM	2	102.3	255.5	98.8	215.45
7	90BPM	3	104.5	269.3	100.02	221.78
7	90BPM	1	99.4	246.8	98.05	211.64
7	Isométrico	2	975.6	1094.2	979.15	1181.71
7	Isométrico	3	930.6	1122.6	922.06	1177.93
7	Isométrico	1	973.1	1153.3	960.89	1186.22
8	120BPM	1	81.6	199.6	90.11	239.44
8	120BPM	2	100.6	206.7	115.97	248.43
8	120BPM	3	92.3	196.5	107	229.31
8	60BPM	1	85.8	214.7	94.87	231.96
8	60BPM	2	84.1	214.1	98.42	251.02
8	60BPM	3	82.8	217.9	91.33	243.88
8	90BPM	2	92.2	212.6	106.11	244.68
8	90BPM	3	158.5	351	101.31	259.65
8	90BPM	1	84.5	209.5	95.32	253.68
8	Isométrico	2	350.6	411.4	361.47	428.59
8	Isométrico	3	359.3	424.9	372.41	452.99
8	Isométrico	1	354.3	438.2	370.99	463.78
9	120BPM	1	93.9	203.7	103.29	231.82
9	120BPM	2	90.1	216.4	108.52	248.3
9	120BPM	3	98.7	238.6	94.44	201.62
9	60BPM	1	83.2	202.4	83.01	213.6
9	60BPM	2	90.6	197.4	97.04	216.62
9	60BPM	3	83.9	204.4	91.24	224.6
9	90BPM	1	98.4	215.2	107.94	241.23
9	90BPM	2	101.3	200	106.52	221.26
9	90BPM	3	102.4	198.4	109.81	220.7
9	Isométrico	2	186.2	223.5	198.33	249.06
9	Isométrico	3	198	220.8	212.27	243.19
9	Isométrico	1	205.5	270.7	208.28	286.73
10	120BPM	1	106.4	229.8	106.19	198.5
10	120BPM	2	104.3	224.6	103.11	209.23
10	120BPM	3	107.1	239.4	106.04	202.03
10	60BPM	1	97.6	241.6	105.62	251.98
10	60BPM	2	106	213	106.08	213.87
10	60BPM	3	104.3	223.5	108.82	220.61
10	90BPM	1	110.1	214.4	110.36	187.29
10	90BPM	2	106.7	210.8	107.71	198.61
10	90BPM	3	109	245.7	107.02	223.75
10	Isométrico	2	829.4	920.2	805.56	914.04
10	Isométrico	3	788.4	890.9	750.62	876.62
10	Isométrico	1	850.8	968.1	845.14	989.35
11	120BPM	1	174.8	418.7	194.38	347.79
11	120BPM	2	175.1	351.1	171.26	344.84
11	120BPM	3	189	356.9	190.63	369.38
11	60BPM	1	147.3	355.3	133.71	339.1
11	60BPM	2	160	371.2	160.71	370.47
11	60BPM	3	154.4	358.4	165.37	372.88
11	90BPM	1	176.1	367.5	183.63	399.11
11	90BPM	2	191.3	367.4	196.95	390.4
11	90BPM	3	194.7	352.7	196.83	388.99
11	Isométrico	2	759.3	831.3	763.05	847.2
11	Isométrico	3	778.8	843.5	787.46	859.17
11	Isométrico	1	699.5	801	702.03	843.21
12	120BPM	1	118.8	337.1	119.68	346.77
12	120BPM	2	129.3	356.8	127.13	387.2
12	120BPM	3	118.5	358	116.46	373.62
12	60BPM	1	93.5	281.4	82.01	279.06
12	60BPM	2	101.3	301.4	91.49	329.1
12	60BPM	3	107.9	368.9	104.77	360.1
12	90BPM	1	119.6	350.4	114.36	351.03
12	90BPM	2	122.1	373.7	117.54	386.35
12	90BPM	3	127.1	378.5	124.71	402.18
12	Isométrico	2	794.2	1044	804.33	1113.22
12	Isométrico	3	849.7	1087.8	837.81	1154.35
12	Isométrico	1	858.1	1034.5	851.63	1065.77
13	120BPM	1	121.3	343.9	159.81	388.86
13	120BPM	2	126.7	330.4	120.74	365.37
13	120BPM	3	148	400.7	120.83	338
13	60BPM	1	141.9	316.4	143.56	360.92
13	60BPM	2	132.1	328.8	131.39	357.87
13	60BPM	3	143.5	354.1	143.39	393.17
13	90BPM	1	159.4	363.7	156.97	371.16
13	90BPM	2	135.5	325.8	140.81	344.22
13	90BPM	3	125.4	330.7	134.92	362.09
13	Isométrico	2	389.7	475.7	405.72	501.2
13	Isométrico	3	421.8	481.4	438.41	511.26
13	Isométrico	1	360	382.1	371.44	404.3

## Sheet: Datos voluntarios
Subject	Height	Weight	Age	Sex
Xavier Vinyals	182	79.6	36	M
Víctor Illera	170	65	33	M
Sara González	162	67	37	F
Bruno FV	180	78	32	M
Monica Morral	164	57	31	F
Jorge Castizo	181	72.4	33	M
Javier Espasa	179	84	28	M
Xavi Rodriguez	179	79.9	22	M
Sergi Sualís	188	82	22	M
Martí Atletismo	193	93	24	M
Ivan Emelianov	170	70	21	M
Edgar Iglesias	186	83.3	26	M
Alejandro Gym	183	79	22	M
	178.231	76.1692	28.2308
	9.23899	9.55269	5.74679
